# Supplementary material for: 3D Printed and Conventional Membranes—A Review
Source: Polymers (Basel). 2022 Mar 3;14(5):1023. doi: 10.3390/polym14051023 (PMC8914971; doi:10.3390/polym14051023)
Supplement: Supplementary file 1 [file polymers-14-01023-s001.zip]

Archive with 1 entries (1 files):
- polymers-1599207-supplementary.pdf
